# Supplementary material for: Treatment patterns and survival in HER2-positive early breast cancer: a whole-of-population Australian cohort study (2007–2016)
Source: Br J Cancer. 2019 Nov 1;121(11):904–11. doi: 10.1038/s41416-019-0612-5 (PMC6889396; doi:10.1038/s41416-019-0612-5)
Supplement: Supplementary file 1 — Supplementary Table 1 [file 41416_2019_612_MOESM1_ESM.xlsx]

## Sheet: Sheet1
Supplementary Table 1. Pharmaceutical Benefits Scheme item codes for trastuzumab in early breast cancer
Item code	Dose	Route of administration	Frequency of administration
04632T	60 mg	Intravenous	1 weekly
04639E	60 mg	Intravenous	1 weekly
04650R	60 mg	Intravenous	3 weekly
04703M	60 mg	Intravenous	3 weekly
06497Y	150 mg	Intravenous	3 weekly
07264H	60 mg	Intravenous	1 weekly
07265J	60 mg	Intravenous	1 weekly
07266K	60 mg	Intravenous	3 weekly
07267L	60 mg	Intravenous	3 weekly
09689Y	150 mg	Intravenous	3 weekly
09690B	60 mg	Intravenous	3 weekly
09691C	60 mg	Intravenous	3 weekly
10682F	600 mg	Subcutaneous	3 weekly
10721G	600 mg	Subcutaneous	3 weekly
10743K	600 mg	Subcutaneous	3 weekly
10744L	600 mg	Subcutaneous	3 weekly
